# Supplementary material for: Urbanization Facilitates Bullfrog Invasion Success and Exacerbates Native Amphibian Declines: A Natural Experiment From the COVID‐19 Lockdown
Source: Ecol Evol. 2025 Dec 16;15(12):e72633. doi: 10.1002/ece3.72633 (PMC12706528; doi:10.1002/ece3.72633)
Supplement: Supplementary file 1 — Table S1: Line transect location information. [file ECE3-15-e72633-s003.xlsx]

## Sheet: Sheet1
Table S1 Line Transect Location Information
Transect ID	Area Type	Invasion Status	Start Coordinates (WGS84)	Midpoint Coordinates (WGS84)	End Coordinates (WGS84)	Start Elevation (m a.s.l.)	End Elevation (m a.s.l.)
UI-1	Urban	Invaded	31.29441203°N，118.41949318°E	31.29464274°N，118.41993235°E	31.2949294°N，118.42020497°E	8	4
UI-2	Urban	Invaded	31.28932621°N，118.42316859°E	31.28972951°N，118.42320348°E	31.29004324°N，118.42306912°E	11	8
UI-3	Urban	Invaded	31.28966585°N，118.41571328°E	31.28992171°N，118.41617653°E	31.29011339°N，118.41659279°E	11	7
UI-4	Urban	Invaded	31.29638799°N，118.41422221°E	31.29624565°N，118.41383687°E	31.29587328°N，118.41374158°E	9	7
UI-5	Urban	Invaded	31.30013109°N，118.42117826°E	31.3005929°N，118.4213394°E	31.3005929°N，118.4213394°E	7	5
UI-6	Urban	Invaded	31.29765135°N，118.42793846°E	31.29803252°N，118.42772748°E	31.29827017°N，118.42811308°E	4	6
UI-7	Urban	Invaded	31.30297521°N，118.4135355°E	31.30335681°N，118.4137476°E	31.30359982°N，118.41398389°E	12	13
RI-1	Rural	Invaded	31.25048534°N，118.51439639°E	31.25031674°N，118.51475439°E	31.25037181°N，118.51517965°E	7	7
RI-2	Rural	Invaded	31.25359925°N，118.52062674°E	31.25328809°N，118.52082996°E	31.25294091°N，118.52043169°E	8	9
RI-3	Rural	Invaded	31.23768608°N，118.52286315°E	31.23742418°N，118.52265058°E	31.23760666°N，118.52231283°E	7	5
RI-4	Rural	Invaded	31.2411397°N，118.51546308°E	31.24138606°N，118.5158466°E	31.24138606°N，118.5158466°E	5	4
RI-5	Rural	Invaded	31.24268835°N，118.5243293°E	31.24301693°N，118.52462528°E	31.2430924°N，118.52499527°E	7	6
RI-6	Rural	Invaded	31.25008535°N，118.52526374°E	31.25025984°N，118.52581132°E	31.25043824°N，118.5261046°E	8	9
RI-7	Rural	Invaded	31.24582278°N，118.51959264°E	31.24623511°N，118.51949841°E	31.24662372°N，118.51952798°E	5	7
U-1	Urban	Uninvaded	31.40271087°N，118.43634825°E	31.40269291°N，118.4358805°E	31.40291337°N，118.43564257°E	8	9
U-2	Urban	Uninvaded	31.41082975°N，118.44912314°E	31.41078756°N，118.44971085°E	31.41085141°N，118.45012239°E	8	9
U-3	Urban	Uninvaded	31.4092487°N，118.42920198°E	31.40953682°N，118.42902996°E	31.40962728°N，118.42907429°E	11	11
U-4	Urban	Uninvaded	31.42244072°N，118.4358733°E	31.4225961°N，118.43640825°E	31.42260485°N，118.43683839°E	8	8
U-5	Urban	Uninvaded	31.41637524°N，118.43302719°E	31.41685352°N，118.43302446°E	31.41719293°N，118.4327543°E	7	7
U-6	Urban	Uninvaded	31.41609099°N，118.44186006°E	31.41618227°N，118.44231987°E	31.41654262°N，118.4422795°E	10	8
U-7	Urban	Uninvaded	31.41020851°N，118.43953074°E	31.41038121°N，118.44009939°E	31.41049187°N，118.44053361°E	13	12
R-1	Rural	Uninvaded	31.44129548°N，118.5252333°E	31.44170013°N，118.52555213°E	31.44204714°N，118.52569875°E	8	8
R-2	Rural	Uninvaded	31.45799428°N，118.52989885°E	31.45755792°N，118.53012624°E	31.45719365°N，118.53036572°E	8	9
R-3	Rural	Uninvaded	31.4530493°N，118.53494627°E	31.45332129°N，118.53532823°E	31.45304745°N，118.53561743°E	6	5
R-4	Rural	Uninvaded	31.44297618°N，118.53542465°E	31.44254481°N，118.53538299°E	31.44241552°N，118.53585913°E	7	6
R-5	Rural	Uninvaded	31.44410667°N，118.52943463°E	31.44369927°N，118.52937009°E	31.44351385°N，118.52978445°E	11	9
R-6	Rural	Uninvaded	31.44867013°N，118.53426338°E	31.4488814°N，118.53460097°E	31.44889489°N，118.53498296°E	6	8
R-7	Rural	Uninvaded	31.4514286°N，118.52937882°E	31.45102443°N，118.52922415°E	31.45063253°N，118.5289484°E	10	9
