# Supplementary material for: Urbanization Facilitates Bullfrog Invasion Success and Exacerbates Native Amphibian Declines: A Natural Experiment From the COVID‐19 Lockdown
Source: Ecol Evol. 2025 Dec 16;15(12):e72633. doi: 10.1002/ece3.72633 (PMC12706528; doi:10.1002/ece3.72633)
Supplement: Supplementary file 2 — Table S2: Model selection table from the multi‐model inference analysis evaluating the contribution of meteorological variables. Models are ranked by AICc. [file ECE3-15-e72633-s001.xlsx]

## Sheet: Sheet1
Table S2. Model selection table from the multi-model inference analysis evaluating the contribution of meteorological variables. Models are ranked by AICc. (ΔAICc: difference in AICc from the top model; Weight: Akaike model weight).
Model	AICc	ΔAICc	Weight
T2M	-642	0	0.234
core	-641	1.03	0.139
T2M_RH2M	-641	1.51	0.11
T2M_PRECTOT	-641	1.87	0.091
PRECTOT	-640	2.21	0.077
RH2M	-640	2.27	0.075
T2M_SW_DWN	-640	2.64	0.063
SW_DWN	-639	3.66	0.037
T2M_RH2M_SW_DWN	-638	4.03	0.031
RH2M_SW_DWN	-638	4.19	0.029
T2M_RH2M_PRECTOT	-638	4.26	0.028
RH2M_PRECTOT	-638	4.63	0.023
PRECTOT_SW_DWN	-638	4.64	0.023
T2M_PRECTOT_SW_DWN	-638	4.72	0.022
RH2M_PRECTOT_SW_DWN	-636	6.22	0.01
full_weather	-636	6.7	0.008
