# Supplementary material for: Urbanization Facilitates Bullfrog Invasion Success and Exacerbates Native Amphibian Declines: A Natural Experiment From the COVID‐19 Lockdown
Source: Ecol Evol. 2025 Dec 16;15(12):e72633. doi: 10.1002/ece3.72633 (PMC12706528; doi:10.1002/ece3.72633)
Supplement: Supplementary file 3 — Data S1: ece372633‐sup‐0001‐DataS1.zip. [file ECE3-15-e72633-s002.zip]

Archive with 9 entries (8 files):
- Dataset-ECE/
- Dataset-ECE/Fig2.csv
- Dataset-ECE/Fig3-May.csv
- Dataset-ECE/Fig3-October.csv
- Dataset-ECE/main_analysis.Rmd
- Dataset-ECE/README.md
- Dataset-ECE/Table1-2.csv
- Dataset-ECE/Table3.csv
- Dataset-ECE/Table4.csv
