# Supplementary material for: Urbanization Facilitates Bullfrog Invasion Success and Exacerbates Native Amphibian Declines: A Natural Experiment From the COVID‐19 Lockdown
Source: Ecol Evol. 2025 Dec 16;15(12):e72633. doi: 10.1002/ece3.72633 (PMC12706528; doi:10.1002/ece3.72633)
Supplement: Supplementary file 3 — Data S1: ece372633‐sup‐0001‐DataS1.zip. [file ECE3-15-e72633-s002.zip › Dataset-ECE/Fig2.csv]

Time	Area	Population density
20-May	UI	0.008571429
20-May	RI	0.004761905
20-Oct	UI	0.00452381
20-Oct	RI	0.002619048
21-May	UI	0.010714286
21-May	RI	0.006190476
21-Oct	UI	0.004285714
21-Oct	RI	0.002380952
22-May	UI	0.009285714
22-May	RI	0.005238095
22-Oct	UI	0.004047619
22-Oct	RI	0.002380952
23-May	UI	0.011190476
23-May	RI	0.006428571
23-Oct	UI	0.006190476
23-Oct	RI	0.004285714
24-May	UI	0.010238095
24-May	RI	0.006904762
24-Oct	UI	0.006666667
24-Oct	RI	0.00452381
