# Supplementary material for: Urbanization Facilitates Bullfrog Invasion Success and Exacerbates Native Amphibian Declines: A Natural Experiment From the COVID‐19 Lockdown
Source: Ecol Evol. 2025 Dec 16;15(12):e72633. doi: 10.1002/ece3.72633 (PMC12706528; doi:10.1002/ece3.72633)
Supplement: Supplementary file 3 — Data S1: ece372633‐sup‐0001‐DataS1.zip. [file ECE3-15-e72633-s002.zip › Dataset-ECE/Fig3-May.csv]

Species	Area	Mean	sd
Bufo gargarizans	Urban	1.785624597	0.384161724
Pelophylax nigromaculatus	Urban	0.290548506	0.060093858
Pelophylax plancyi	Urban	0.257376284	0.133150406
Microhyla fissipes	Urban	0.116370722	0.055157899
Fejervarya multistriata	Urban	0.199898409	0.103001637
Bufo gargarizans	Rural	1.206504183	0.092518577
Pelophylax nigromaculatus	Rural	0.513333333	0.09720496
Pelophylax plancyi	Rural	0.342451178	0.058542915
Microhyla fissipes	Rural	0.356909655	0.054498319
Fejervarya multistriata	Rural	0.46209428	0.130352796
