# Supplementary material for: Urbanization Facilitates Bullfrog Invasion Success and Exacerbates Native Amphibian Declines: A Natural Experiment From the COVID‐19 Lockdown
Source: Ecol Evol. 2025 Dec 16;15(12):e72633. doi: 10.1002/ece3.72633 (PMC12706528; doi:10.1002/ece3.72633)
Supplement: Supplementary file 3 — Data S1: ece372633‐sup‐0001‐DataS1.zip. [file ECE3-15-e72633-s002.zip › Dataset-ECE/Fig3-October.csv]

Species	Area	Mean	sd
Bufo gargarizans	Urban	1.638717949	0.415068335
Pelophylax nigromaculatus	Urban	0.193344156	0.058721486
Pelophylax plancyi	Urban	0.175757576	0.134499036
Microhyla fissipes	Urban	0.14543956	0.120642188
Fejervarya multistriata	Urban	0.492631311	0.338684535
Bufo gargarizans	Rural	1.078536061	0.080611891
Pelophylax nigromaculatus	Rural	0.448	0.059607532
Pelophylax plancyi	Rural	0.406865079	0.229330818
Microhyla fissipes	Rural	0.244338133	0.039541296
Fejervarya multistriata	Rural	0.361837558	0.035812373
