# Supplementary material for: Urbanization Facilitates Bullfrog Invasion Success and Exacerbates Native Amphibian Declines: A Natural Experiment From the COVID‐19 Lockdown
Source: Ecol Evol. 2025 Dec 16;15(12):e72633. doi: 10.1002/ece3.72633 (PMC12706528; doi:10.1002/ece3.72633)
Supplement: Supplementary file 3 — Data S1: ece372633‐sup‐0001‐DataS1.zip. [file ECE3-15-e72633-s002.zip › Dataset-ECE/main_analysis.Rmd]

---
title: "Analysis for Bullfrog Invasion Study"
date: "2025-09-30"
output: html_document
---

```{r setup, include=FALSE}

knitr::opts_chunk$set(echo = FALSE, warning = FALSE, message = FALSE)
```

# 1. Introduction

This document reproduces all statistical analyses and figures for the manuscript:
**"Urbanization facilitates bullfrog invasion success and exacerbates native amphibian declines: A natural experiment from the COVID-19 lockdown"**

*Note: Ensure all data files are in the same folder as this R Markdown document.*

# 2. Load Required Packages

```{r load_packages}
library(tidyverse)
library(ggplot2)
library(glmmTMB)
library(DHARMa)
library(car)
library(performance)
library(MuMIn)
library(purrr)
```

# 3. Section 3.1: Spatiotemporal Patterns of Bullfrog Invasion

## 3.1.1 Figure 2: Bullfrog Invasion Patterns (2020-2024)

```{r figure2}
# Read data for Figure 2
df_fig2 <- read.csv("Fig2.csv", header = TRUE, stringsAsFactors = TRUE)

# Create the bar plot
ggplot(df_fig2, aes(x = Time, y = Population.density, fill = Area)) +
  geom_bar(stat = "identity", position = "dodge", width = 0.5, 
           colour = "black", linewidth = 0.7) + 
  theme(panel.border = element_rect(fill = "transparent"), 
        panel.background = element_blank(),
        legend.background = element_rect(fill = "transparent"), 
        legend.position = c(1, 1.05), 
        legend.justification = c(1, 1)) +
  scale_y_continuous(expand = c(0, 0), limits = c(0, 0.012)) +
  labs(x = "", y = "Population density", fill = "") +
  ggtitle("Figure 2: Bullfrog Population Density by Area and Time")
```

## 3.1.2 Environmental Predictor Analysis (Tables 1-2)

```{r tables1_2}
# Read and preprocess environmental data
dat_env <- read.csv("Table1-2.csv") %>%
  mutate(
    Area = factor(Area, levels = c("RI", "UI")),  # Rural Invaded, Urban Invaded
    Season = factor(Season, levels = c("May", "October")),
    # Standardize environmental variables
    across(c(pH, Depth, Vegetation_cover, Temperature, TDS, Cond, Dissolved_oxygen), 
           scale, .names = "z_{.col}")
  ) 

# Table 1: Collinearity diagnostics
cor_matrix <- cor(dplyr::select(dat_env, starts_with("z_")), 
                  use = "complete.obs", method = "spearman")
print("Table 1: Collinearity Matrix of Environmental Predictors")
print(cor_matrix)

# Remove highly correlated variables
dat_env <- dat_env %>% 
  dplyr::select(-Temperature, -TDS)

# Re-standardize remaining variables
dat_env <- dat_env %>%
  mutate(
    z_Vegetation_cover = scale(Vegetation_cover),
    z_pH = scale(pH),
    z_Depth = scale(Depth),
    z_Cond = scale(Cond),
    z_Dissolved_oxygen = scale(Dissolved_oxygen)
  )

# Fit base GLM model
base_model <- glmmTMB(
  Density ~ Area * Season,
  data = dat_env,
  family = tweedie(link = "log")
)

# Table 2: Base model results
print("Table 2: Estimates of Fixed Effects in the Base Model")
summary(base_model)
```

# 4. Section 3.2: Impacts on Native Species

## 4.1 Figure 3: Native Species Responses #The operations for Fig3 October and Fig3 May are the same

```{r figure3}
# Read data for Figure 3 (breeding season)
df_fig3 <- read.csv("Fig3-May.csv", header = TRUE, stringsAsFactors = FALSE)

# Create bar plot for native species responses
ggplot(df_fig3, aes(x = Species, y = Mean, fill = Area)) +
  geom_bar(stat = "identity", position = "dodge", width = 0.5, 
           colour = "black", size = 0.7) + 
  theme(panel.border = element_rect(fill = "transparent"),
        panel.background = element_blank(),
        legend.position = c(0.95, 0.95), 
        legend.justification = c(1, 1)) +
  scale_y_continuous(expand = c(0, 0), limits = c(0, 2.5)) +
  labs(x = "Species", y = "Invasion/Non-invasion Ratio", fill = "") +  
  geom_errorbar(aes(ymin = Mean - sd, ymax = Mean + sd), 
                width = 0.2, size = 0.7, 
                position = position_dodge(0.5)) +
  ggtitle("Figure 3: Invasion Effects on Native Species (Breeding Season)")
```

## 4.2 Table 3: Correlation Analysis

```{r table3}
# Read correlation analysis data
data_corr <- read.csv("Table3.csv", stringsAsFactors = FALSE)

# Data cleaning and preparation
data_clean <- data_corr %>%
  filter(!is.na(Time) & Time != "" & !is.na(Lithobates.catesbeianus))

# Create combined grouping variable
data_clean <- data_clean %>%
  mutate(
    Site_Season = case_when(
      Area == "UI" & Time == "May" ~ "Urban-5",
      Area == "RI" & Time == "May" ~ "Rural-5", 
      Area == "UI" & Time == "October" ~ "Urban-10",
      Area == "RI" & Time == "October" ~ "Rural-10"
    )
  ) %>%
  filter(!is.na(Site_Season))

# Define species names
species_names <- c(
  "LC" = "Lithobates.catesbeianus",
  "BG" = "Bufo.gargarizans",
  "PN" = "Pelophylax.nigromaculatus",
  "PP" = "Pelophylax.plancyi",
  "MF" = "Microhyla.fissipes",
  "FM" = "Fejervarya.multistriata"
)

# Function to calculate correlations
calculate_correlations <- function(data_subset, site_season_name) {
  invasive_data <- data_subset[[species_names["LC"]]]
  
  results <- map_dfr(names(species_names)[-1], function(spp) {
    native_data <- data_subset[[species_names[spp]]]
    cor_test <- cor.test(invasive_data, native_data, 
                         method = "spearman", exact = FALSE)
    
    data.frame(
      Site_Season = site_season_name,
      Invasive_species = "LC",
      Native_species = spp,
      Correlation = round(cor_test$estimate, 3),
      P_value = cor_test$p.value,
      stringsAsFactors = FALSE
    )
  })
  return(results)
}

# Calculate correlations by strata
all_results <- map_dfr(unique(data_clean$Site_Season), function(ss) {
  subset_data <- data_clean %>% filter(Site_Season == ss)
  calculate_correlations(subset_data, ss)
})

# Format results for Table 3
table3_formatted <- all_results %>%
  mutate(
    Formatted_cor = case_when(
      P_value < 0.01 ~ sprintf("%.3f**", Correlation),
      P_value < 0.05 ~ sprintf("%.3f*", Correlation),
      TRUE ~ sprintf("%.3f", Correlation)
    )
  ) %>%
  select(Site_Season, Native_species, Formatted_cor) %>%
  pivot_wider(
    names_from = Native_species,
    values_from = Formatted_cor
  ) %>%
  arrange(factor(Site_Season, levels = c("Urban-5", "Rural-5", "Urban-10", "Rural-10")))

print("Table 3: Correlation Analysis of Invasion Effects on Native Species")
print(table3_formatted)
```

# 5. Section 3.3: COVID-19 Pandemic Effects

## 5.1 Table 4: Pandemic Period Effects

```{r table4}
# Read pandemic effects data with weather covariates
df_pandemic <- read.csv("Table4.csv")

# Data preprocessing
df_pandemic <- df_pandemic %>%
  mutate(
    Period = relevel(factor(Period), ref = "Lockdown"),
    Area = relevel(factor(Area), ref = "Rural"),
    Season = factor(Season, levels = c(5, 10), labels = c("May", "October"))
  )

# Standardize weather variables
df_pandemic <- df_pandemic %>%
  mutate(across(c(T2M, RH2M, PRECTOTCORR, ALLSKY_SFC_SW_DWN), 
                scale, .names = "z_{.col}"))

# Fit base GLM model for pandemic effects
base_model_pandemic <- glmmTMB(
  Density ~ Period * Area + Season,
  data = df_pandemic,
  family = tweedie(link = "log") 
)

print("Table 4: Pandemic Effects on Bullfrog Invasion")
summary(base_model_pandemic)
```

# 6. Session Information

```{r session_info, echo=TRUE}
sessionInfo()
```

# 7. File Structure

```
Bullfrog_Invasion_Analysis/
├── main_analysis.Rmd          # This document
├── Fig2.csv                   # Figure 2 data
├── Table1-2.csv               # Tables 1-2 data  
├── Fig3-May.csv               # Figure 3 data
├── Table3.csv                 # Table 3 data
└── Table4.csv                 # Table 4 data
```
