# Supplementary material for: Urbanization Facilitates Bullfrog Invasion Success and Exacerbates Native Amphibian Declines: A Natural Experiment From the COVID‐19 Lockdown
Source: Ecol Evol. 2025 Dec 16;15(12):e72633. doi: 10.1002/ece3.72633 (PMC12706528; doi:10.1002/ece3.72633)
Supplement: Supplementary file 3 — Data S1: ece372633‐sup‐0001‐DataS1.zip. [file ECE3-15-e72633-s002.zip › Dataset-ECE/README.md]

===============================================================================
README for: Urbanization facilitates bullfrog invasion success and exacerbates
native amphibian declines: A natural experiment from the COVID-19 lockdown
===============================================================================

JOURNAL: Ecology and Evolution

DATE: September 2025

===============================================================================
PROJECT DESCRIPTION
===============================================================================

This dataset and code accompany the manuscript examining how urbanization 
facilitates American bullfrog (Lithobates catesbeianus) invasion and impacts 
native amphibian communities, using the COVID-19 lockdown as a natural 
experiment.

Key research questions:
1. Spatiotemporal patterns of bullfrog invasion across urban-rural gradients
2. Differential impacts of invasion on native amphibian species  
3. Modulatory effects of COVID-19 lockdown and reopening on invasion dynamics

===============================================================================
FILE STRUCTURE
===============================================================================

Bullfrog_Invasion_Study/
├── README.txt                          # This file
├── main_analysis.Rmd                   # Main R Markdown analysis document
├── main_analysis.html                  # Knitted HTML output (optional)
├── data/
│   ├── Fig2.csv                       # Data for Figure 2: Bullfrog density by time and area
│   ├── Table1-2.csv                   # Data for Tables 1-2: Collinearity of environmental factors ，The spatiotemporal dynamics of invasion
│   ├── Fig3-May.csv                   # Data for Figure 3: Native species responses (May)
│   ├── Table3.csv                     # Data for Table 3: Species correlation analysis
│   └── Table4.csv                     # Data for Table 4: Pandemic effects with weather data
└── scripts/ (optional)
    ├── 3.1_spatiotemporal_analysis.R   # Code for section 3.1
    ├── 3.2_native_species_analysis.R   # Code for section 3.2
    └── 3.3_pandemic_effects_analysis.R # Code for section 3.3

===============================================================================
DATA FILES DESCRIPTION
===============================================================================

1. Fig2.csv
   - Description: Bullfrog population density data for Figure 2
   - Variables: Time (year), Area (UI/RI), Population.density
   - Usage: Creates bar plots of bullfrog density across years and areas

2. Table1-2.csv  
   - Description: Environmental predictor data for collinearity analysis and GLM
   - Variables: Area, Season, Density, pH, Depth, Vegetation_cover, Temperature, 
                TDS, Cond, Dissolved_oxygen
   - Usage: Tables 1 (collinearity) and 2 (GLM results)

3. Fig3-May.csv
   - Description: Native species response ratios for breeding season (May)
   - Variables: Species, Area, Mean (ratio), sd (standard deviation)
   - Usage: Figure 3 bar plots with error bars

4. Fig3-October.csv
- Description: Native species response ratios for breeding season (October)
   - Variables: Species, Area, Mean (ratio), sd (standard deviation)
   - Usage: Figure 3 bar plots with error bars

5. Table3.csv
   - Description: Raw species density data for correlation analysis
   - Variables: Time, Area, Lines, Lithobates.catesbeianus, Bufo.gargarizans,
                Pelophylax.nigromaculatus, Pelophylax.plancyi, 
                Microhyla.fissipes, Fejervarya.multistriata
   - Usage: Table 3 Spearman correlation analysis

6. Table4.csv
   - Description: Pandemic period data with meteorological covariates
   - Variables: Period (Lockdown/Reopening), Area, Season, Density, 
                T2M (temperature), RH2M (humidity), PRECTOTCORR (precipitation),
                ALLSKY_SFC_SW_DWN (solar radiation)
   - Usage: Table 4 GLM analysis of pandemic effects


===============================================================================
CODE DESCRIPTION  
===============================================================================

main_analysis.Rmd
- Complete reproducible analysis for the entire manuscript
- Organized by manuscript sections (3.1, 3.2, 3.3)
- Generates all figures and statistical outputs
- Uses R Markdown for integrated code, results, and documentation

===============================================================================
HOW TO REPRODUCE THE ANALYSIS
===============================================================================

1. REQUIREMENTS:
   - R (version 4.5.1 or later)
   - RStudio (recommended)
   - Required R packages: tidyverse, ggplot2, glmmTMB, DHARMa, car, 
                          performance, MuMIn, purrr

2. INSTALLATION:
   Install required packages in R:
   install.packages(c("tidyverse", "ggplot2", "glmmTMB", "DHARMa", "car", 
                     "performance", "MuMIn", "purrr"))

3. RUNNING THE ANALYSIS:
   Option A (Recommended):
   - Open main_analysis.Rmd in RStudio
   - Click the "Knit" button to run all analyses and generate results
   
   Option B (Alternative):
   - Run sections individually by opening the R Markdown and executing code chunks

4. EXPECTED OUTPUTS:
   - All statistical results will appear in the console or knitted document
   - Figures will be displayed in the plot window or output document
   - Model summaries and tables will be printed

===============================================================================
VARIABLE ABBREVIATIONS
===============================================================================

Area:
  UI = Urban Invaded
  RI = Rural Invaded

Species:
  LC = Lithobates catesbeianus 
  BG = Bufo gargarizans 
  PN = Pelophylax nigromaculatus 
  PP = Pelophylax plancyi 
  MF = Microhyla fissipes 
  FM = Fejervarya multistriata

Environmental Variables:
  TDS = Total Dissolved Solids
  Cond = Conductivity
  DO = Dissolved Oxygen

===============================================================================
CONTACT INFORMATION
===============================================================================

For questions about this dataset or analysis, please contact:
Supen Wang <bullfrog2008@126.com>

===============================================================================
LICENSE AND CITATION
===============================================================================

The data in this repository are dedicated to the public domain under the 
Creative Commons Zero (CC0) 1.0 Universal Public Domain Dedication.

CITATION:
Although not legally required, if you use these data in your research, 
we would appreciate citation of :

Shi, J., Wang, K., He, Z., Sun, Q., Liu, M., Wang, S., Zhang, C., Sun, Y., Zhao, N., & Wang, S. (2025). 
Urbanization facilitates bullfrog invasion success and exacerbates native amphibian declines: 
A natural experiment from the COVID-19 lockdown. Ecology and Evolution.
