# Supplementary material for: Urbanization Facilitates Bullfrog Invasion Success and Exacerbates Native Amphibian Declines: A Natural Experiment From the COVID‐19 Lockdown
Source: Ecol Evol. 2025 Dec 16;15(12):e72633. doi: 10.1002/ece3.72633 (PMC12706528; doi:10.1002/ece3.72633)
Supplement: Supplementary file 3 — Data S1: ece372633‐sup‐0001‐DataS1.zip. [file ECE3-15-e72633-s002.zip › Dataset-ECE/Table1-2.csv]

Season	Area	Lines	Frequency	Density	pH	Depth	Vegetation_cover	Temperature	TDS	Cond	Dissolved_oxygen
May	UI	1	1	0.012	5.74	1.5	0.56	20.52	717.04	465.74	8.374
May	UI	2	1	0.009	5.84	1.5	0.5	20.52	716.96	465.74	8.47
May	UI	3	1	0.008	5.84	1.5	0.54	20.52	717	465.72	8.496
May	UI	4	1	0.01	5.78	1.5	0.56	20.52	713.12	463.16	8.47
May	UI	5	1	0.013	5.88	1.5	0.6	20.52	716.88	465.7	8.384
May	UI	6	1	0.007	5.8	1.5	0.5	20.52	713.08	463.14	8.432
May	UI	7	1	0.004	5.86	1.5	0.5	20.52	716.96	465.74	8.542
May	UI	1	2	0.008	5.8	1.5	0.56	20.8	721.12	468.38	8.48
May	UI	2	2	0.014	5.84	1.5	0.5	20.8	709.04	460.54	8.392
May	UI	3	2	0.007	5.84	1.5	0.54	20.8	718.72	466.94	8.398
May	UI	4	2	0.006	5.78	1.5	0.56	20.8	704.96	457.9	8.4
May	UI	5	2	0.011	5.84	1.5	0.6	20.8	708.92	460.5	8.336
May	UI	6	2	0.015	5.8	1.5	0.5	20.8	720.92	468.3	8.546
May	UI	7	2	0.011	5.82	1.5	0.5	20.8	719.4	467.16	8.58
May	UI	1	3	0.01	5.8	1.5	0.56	20.88	723.12	469.66	8.548
May	UI	2	3	0.008	5.82	1.5	0.5	20.88	720.56	468.2	8.508
May	UI	3	3	0.015	5.8	1.5	0.54	20.88	714.68	464.34	8.532
May	UI	4	3	0.011	5.8	1.5	0.56	20.88	717.04	465.74	8.58
May	UI	5	3	0.01	5.84	1.5	0.6	20.88	703.04	456.64	8.368
May	UI	6	3	0.012	5.8	1.5	0.5	20.88	714.8	464.38	8.442
May	UI	7	3	0.009	5.88	1.5	0.5	20.88	713.2	463.22	8.436
May	RI	1	1	0.009	6.5	1.08	0.5	18.84	717.04	465.72	9.774
May	RI	2	1	0.003	6.4	1.08	0.34	18.84	718.8	466.98	9.764
May	RI	3	1	0.007	6.52	1.08	0.48	18.84	713.2	463.18	9.874
May	RI	4	1	0.005	6.44	1.08	0.54	18.84	702.76	456.56	9.886
May	RI	5	1	0.004	6.32	1.08	0.5	18.84	704.84	457.9	9.698
May	RI	6	1	0.004	6.78	1.08	0.46	18.84	700.64	455.22	9.802
May	RI	7	1	0.004	6.5	1.5	0.5	18.84	718.88	467	9.846
May	RI	1	2	0.006	6.58	1.08	0.5	18.82	717.16	465.78	9.55
May	RI	2	2	0.004	6.38	1.08	0.34	18.82	713	463.12	9.872
May	RI	3	2	0.006	6.58	1.08	0.48	18.82	710.72	461.74	9.762
May	RI	4	2	0.007	6.44	1.08	0.54	18.82	718.88	467	9.904
May	RI	5	2	0.01	6.4	1.08	0.5	18.82	700.88	455.28	9.64
May	RI	6	2	0.006	6.78	1.08	0.46	18.82	710.88	461.8	9.734
May	RI	7	2	0.005	6.52	1.5	0.5	18.82	722.72	469.54	9.896
May	RI	1	3	0.008	6.58	1.08	0.5	18.86	709.12	460.58	9.64
May	RI	2	3	0.003	6.42	1.08	0.34	18.86	714.52	464.26	9.728
May	RI	3	3	0.008	6.56	1.08	0.48	18.86	706.72	459.14	9.78
May	RI	4	3	0.009	6.48	1.08	0.54	18.86	701.04	455.34	9.744
May	RI	5	3	0.003	6.4	1.08	0.5	18.86	718.72	466.96	9.71
May	RI	6	3	0.004	6.8	1.08	0.46	18.86	711.12	461.86	9.85
May	RI	7	3	0.009	6.54	1.5	0.5	18.86	722.64	469.54	9.748
October	UI	1	1	0.002	5.7	1.28	0.46	20.78	716.56	465.6	8.43
October	UI	2	1	0.006	5.7	1.28	0.54	20.78	720.92	468.3	8.556
October	UI	3	1	0.003	5.78	1.28	0.46	20.78	710.64	461.72	8.53
October	UI	4	1	0.006	5.76	1.28	0.5	20.78	706.76	459.14	8.602
October	UI	5	1	0.006	5.76	1.28	0.5	20.78	724.88	470.9	8.476
October	UI	6	1	0.009	5.76	1.28	0.6	20.78	715.12	464.48	8.444
October	UI	7	1	0.006	6.08	1.28	0.5	20.78	708.8	460.48	8.428
October	UI	1	2	0.007	5.74	1.28	0.46	20.7	715.32	464.54	8.748
October	UI	2	2	0.005	5.74	1.28	0.54	20.7	716.6	465.62	8.772
October	UI	3	2	0.01	5.86	1.28	0.46	20.7	708.68	460.42	8.674
October	UI	4	2	0.004	5.7	1.28	0.5	20.7	722.8	469.56	8.716
October	UI	5	2	0.005	5.76	1.28	0.5	20.7	713.04	463.14	8.604
October	UI	6	2	0.001	5.74	1.28	0.6	20.7	719.04	467.04	8.736
October	UI	7	2	0.008	6.04	1.28	0.5	20.7	718.88	467	8.44
October	UI	1	3	0.004	5.8	1.28	0.46	20.76	716.68	465.62	8.85
October	UI	2	3	0.005	5.7	1.28	0.54	20.76	710.72	461.74	8.758
October	UI	3	3	0.002	5.86	1.28	0.46	20.76	714.92	464.42	8.808
October	UI	4	3	0.008	5.72	1.28	0.5	20.76	718.96	467.02	8.844
October	UI	5	3	0.004	5.78	1.28	0.5	20.76	714.76	464.36	8.6
October	UI	6	3	0.003	5.74	1.28	0.6	20.76	712.84	463.08	8.842
October	UI	7	3	0.004	5.98	1.28	0.5	20.76	716.84	465.68	8.448
October	RI	1	1	0.006	6.74	0.82	0.46	17.9	717.12	465.78	9.71
October	RI	2	1	0.004	6.84	0.82	0.42	17.9	703.28	456.7	9.614
October	RI	3	1	0.001	6.74	0.82	0.42	17.9	700.72	455.26	9.75
October	RI	4	1	0.004	6.6	0.82	0.46	17.9	720.84	468.3	9.792
October	RI	5	1	0.002	6.66	0.82	0.42	17.9	709.08	460.56	9.642
October	RI	6	1	0.003	6.82	0.82	0.5	17.9	721.24	468.42	9.738
October	RI	7	1	0.004	6.76	1.08	0.5	17.9	714.44	464.22	9.746
October	RI	1	2	0.004	6.74	0.82	0.46	17.94	704.76	457.84	9.538
October	RI	2	2	0.005	6.84	0.82	0.42	17.94	712.72	463.04	9.668
October	RI	3	2	0.006	6.78	0.82	0.42	17.94	717.16	465.78	9.686
October	RI	4	2	0.004	6.62	0.82	0.46	17.94	714.68	464.32	9.632
October	RI	5	2	0.003	6.68	0.82	0.42	17.94	710.68	461.72	9.616
October	RI	6	2	0.001	6.84	0.82	0.5	17.94	726.68	472.14	9.836
October	RI	7	2	0.001	6.74	1.08	0.5	17.94	711.04	461.84	9.746
October	RI	1	3	0.003	6.8	0.82	0.46	18.04	701.2	455.38	9.626
October	RI	2	3	0.001	6.82	0.82	0.42	18.04	700.48	455.18	9.64
October	RI	3	3	0.002	6.88	0.82	0.42	18.04	708.92	460.52	9.696
October	RI	4	3	0.006	6.78	0.82	0.46	18.04	719.2	467.1	9.598
October	RI	5	3	0.001	6.8	0.82	0.42	18.04	708.92	460.5	9.624
October	RI	6	3	0.003	6.9	0.82	0.5	18.04	712.88	463.08	9.696
October	RI	7	3	0.004	6.8	1.08	0.5	18.04	725.04	470.98	9.74
