# Supplementary material for: Urbanization Facilitates Bullfrog Invasion Success and Exacerbates Native Amphibian Declines: A Natural Experiment From the COVID‐19 Lockdown
Source: Ecol Evol. 2025 Dec 16;15(12):e72633. doi: 10.1002/ece3.72633 (PMC12706528; doi:10.1002/ece3.72633)
Supplement: Supplementary file 3 — Data S1: ece372633‐sup‐0001‐DataS1.zip. [file ECE3-15-e72633-s002.zip › Dataset-ECE/Table3.csv]

Time	Area	Lines	Lithobates catesbeianus	Bufo gargarizans	Pelophylax nigromaculatus	Pelophylax plancyi	Microhyla fissipes	Fejervarya multistriata
May	UI	Location 1-01-A	2.4	2.4	0.2	0	0.2	0
May	UI	Location 1-02-A	1.8	2	0.4	0.2	0	0.6
May	UI	Location 1-03-A	1.6	1.8	0.6	0	0.2	0.4
May	UI	Location 1-04-A	2	1.4	0.2	0.2	0.4	0
May	UI	Location 1-05-A	2.6	2.4	0	0	0	0
May	UI	Location 1-06-A	1.4	2	0.4	0.2	0.4	0.4
May	UI	Location 1-07-A	0.8	0.8	1.2	0.4	0.6	0.2
May	UI	Location 1-01-B	1.6	1.4	0.2	0	0.2	0.4
May	UI	Location 1-02-B	2.8	2.2	0.2	0.2	0	0
May	UI	Location 1-03-B	1.4	1.6	0.6	0.4	0.4	0.6
May	UI	Location 1-04-B	1.2	1.6	0.6	0.2	0.4	0.8
May	UI	Location 1-05-B	2.2	1.8	0	0	0	0.2
May	UI	Location 1-06-B	3	2.4	0.2	0.2	0.2	0.2
May	UI	Location 1-07-B	2.2	1.8	0.6	0.2	0.2	0.2
May	UI	Location 1-01-C	2	2.2	0.2	0.2	0	0.2
May	UI	Location 1-02-C	1.6	1.8	0.4	0.2	0.2	0.6
May	UI	Location 1-03-C	3	2.2	0	0	0	0.2
May	UI	Location 1-04-C	2.2	1.4	0	0.2	0	0.4
May	UI	Location 1-05-C	2	2	0	0	0.4	0.4
May	UI	Location 1-06-C	2.4	2.4	0.4	0	0	0.2
May	UI	Location 1-07-C	1.8	1.6	1	0.2	0.2	0.4
May	RI	Location 2-01-A	1.8	1.6	0.4	0	0.2	0
May	RI	Location 2-02-A	0.6	0.6	1.2	0.4	0.8	1
May	RI	Location 2-03-A	1.4	1.6	0.6	0.2	1	0.8
May	RI	Location 2-04-A	1	1.6	0.4	0.4	0.4	1.2
May	RI	Location 2-05-A	0.8	1.4	0.2	0.4	0.6	0.6
May	RI	Location 2-06-A	0.8	1	1	0.8	0.8	0.4
May	RI	Location 2-07-A	0.8	1	0.8	0.4	0.6	0.8
May	RI	Location 2-01-B	1.2	0.6	1	0.2	0.6	0.8
May	RI	Location 2-02-B	0.8	1	1.4	1	0.4	1
May	RI	Location 2-03-B	1.2	1.8	0.4	0	0	1
May	RI	Location 2-04-B	1.4	0.8	0.2	0.6	0.4	0.6
May	RI	Location 2-05-B	2	1.8	0.8	0	0.2	0
May	RI	Location 2-06-B	1.2	1	0.6	0.4	0.8	0.2
May	RI	Location 2-07-B	1	1.6	0.8	0	0.2	0.8
May	RI	Location 2-01-C	1.6	1.8	0.4	0.2	0.6	0.6
May	RI	Location 2-02-C	0.6	1	1	0.2	0.8	1.2
May	RI	Location 2-03-C	1.6	1.4	0.8	0.6	0.2	0.4
May	RI	Location 2-04-C	1.8	2	0.2	0	0.4	1
May	RI	Location 2-05-C	0.6	0.2	1	0.8	1	1.8
May	RI	Location 2-06-C	0.8	1	0.6	0.8	0.6	0.8
May	RI	Location 2-07-C	1.8	1.2	0.6	0.2	0.4	0.2
October	UI	Location 1-01-A	0.4	0.6	0.4	0	0	1.4
October	UI	Location 1-02-A	1.2	1	0	0	0	0.2
October	UI	Location 1-03-A	0.6	0.6	0.4	0.2	0.2	0.8
October	UI	Location 1-04-A	1.2	1.4	0	0.2	0	0.2
October	UI	Location 1-05-A	1.2	1.6	0.2	0	0	0.2
October	UI	Location 1-06-A	1.8	1.4	0.2	0	0	0.6
October	UI	Location 1-07-A	1.2	1.6	0	0	0	0
October	UI	Location 1-01-B	1.4	1.2	0.4	0.2	0	0.6
October	UI	Location 1-02-B	1	1.4	0.4	0	0.4	0
October	UI	Location 1-03-B	2	1.8	0	0	0.2	0.2
October	UI	Location 1-04-B	0.8	0.6	0.2	0.2	0	0.6
October	UI	Location 1-05-B	1	0.8	0	0	0	0
October	UI	Location 1-06-B	0.2	1.4	0.2	0.4	1	0.8
October	UI	Location 1-07-B	1.6	1.4	0	0	0	0
October	UI	Location 1-01-C	0.8	1.6	0.2	0	0.4	0.8
October	UI	Location 1-02-C	1	1	0	0	0.2	0.2
October	UI	Location 1-03-C	0.4	0.8	1	0.4	0	1
October	UI	Location 1-04-C	1.6	1.8	0	0	0.2	0
October	UI	Location 1-05-C	0.8	1	0	0.2	0	0
October	UI	Location 1-06-C	0.6	0.6	0	0	0	0.8
October	UI	Location 1-07-C	0.8	1.2	0	0	0	1
October	RI	Location 2-01-A	1.2	1.6	0	0	0.2	0.2
October	RI	Location 2-02-A	0.8	0.6	0	0	0.6	0.6
October	RI	Location 2-03-A	0.2	0.6	1	0.2	0.6	1.6
October	RI	Location 2-04-A	0.8	1	0	0.2	0.2	0.6
October	RI	Location 2-05-A	0.4	1	1	0.2	0.8	1.2
October	RI	Location 2-06-A	0.6	1.2	0	0.2	0	0.6
October	RI	Location 2-07-A	0.8	1	0.6	0.4	0	0.8
October	RI	Location 2-01-B	0.8	1.4	0.8	0.4	0.2	0.4
October	RI	Location 2-02-B	1	1	0.6	0.2	0.2	0
October	RI	Location 2-03-B	1.2	1.6	0.6	0.2	0.6	0
October	RI	Location 2-04-B	0.8	1.8	0.8	0.6	0.6	0.2
October	RI	Location 2-05-B	0.6	0.6	0.4	0.4	0.2	1.4
October	RI	Location 2-06-B	0.2	0.6	0.8	0.2	0.6	0.6
October	RI	Location 2-07-B	0.2	0.6	0.2	0.4	1.2	1
October	RI	Location 2-01-C	0.6	0.8	1.4	0	0.2	0.6
October	RI	Location 2-02-C	0.2	1.2	0.6	0.8	0.2	0.4
October	RI	Location 2-03-C	0.4	0.4	1	0.6	0	0.4
October	RI	Location 2-04-C	1.2	1.2	0	0.2	0.4	0.2
October	RI	Location 2-05-C	0.2	1	1.2	1.2	1	1.4
October	RI	Location 2-06-C	0.6	0.6	0	0.2	0	0.8
October	RI	Location 2-07-C	0.8	1.6	0	0.4	0	0.6
