# Supplementary material for: Urbanization Facilitates Bullfrog Invasion Success and Exacerbates Native Amphibian Declines: A Natural Experiment From the COVID‐19 Lockdown
Source: Ecol Evol. 2025 Dec 16;15(12):e72633. doi: 10.1002/ece3.72633 (PMC12706528; doi:10.1002/ece3.72633)
Supplement: Supplementary file 3 — Data S1: ece372633‐sup‐0001‐DataS1.zip. [file ECE3-15-e72633-s002.zip › Dataset-ECE/Table4.csv]

Year	Period	Season	Area	Frequency	Density	ALLSKY_SFC_SW_DWN	T2M	RH2M	PRECTOTCORR
2020	Lockdown	5	Urban	1	0.007142857	8.15	8.08	81.94	0.3
2020	Lockdown	5	Urban	2	0.009285714	4.52	11.79	85.63	0.12
2020	Lockdown	5	Urban	3	0.009285714	10.81	16.8	88.19	9.69
2020	Lockdown	5	Rural	1	0.004285714	12.14	8.69	73.1	0.02
2020	Lockdown	5	Rural	2	0.005	19.64	9.43	72.63	0.01
2020	Lockdown	5	Rural	3	0.005	4.05	19.14	94.26	30.43
2020	Lockdown	10	Urban	1	0.005	17.87	22.24	80.84	0
2020	Lockdown	10	Urban	2	0.005	3.7	16.54	89.38	14.4
2020	Lockdown	10	Urban	3	0.003571429	8.57	16.43	80.45	0
2020	Lockdown	10	Rural	1	0.002857143	14.28	23.31	79.19	1.59
2020	Lockdown	10	Rural	2	0.002857143	3.46	15.15	89.79	16.28
2020	Lockdown	10	Rural	3	0.002142857	8.82	17.57	86.41	0
2021	Lockdown	5	Urban	1	0.01	18.37	5.74	69.26	0.01
2021	Lockdown	5	Urban	2	0.011428571	18.89	13.5	80.76	0
2021	Lockdown	5	Urban	3	0.010714286	23.16	16.95	71.16	0.24
2021	Lockdown	5	Rural	1	0.005714286	6.58	8.28	74.08	0.61
2021	Lockdown	5	Rural	2	0.006428571	5.8	15.88	91.89	11.77
2021	Lockdown	5	Rural	3	0.006428571	5.52	16.17	86.91	3.65
2021	Lockdown	10	Urban	1	0.003571429	19.54	26.55	79.32	0
2021	Lockdown	10	Urban	2	0.005	3.4	20.71	88.43	29.2
2021	Lockdown	10	Urban	3	0.004285714	14.42	15.01	79.28	0.01
2021	Lockdown	10	Rural	1	0.002142857	20.4	26.67	77.19	0
2021	Lockdown	10	Rural	2	0.002142857	2.9	15.02	85.99	12.84
2021	Lockdown	10	Rural	3	0.002857143	13.75	14.18	82.81	0.01
2022	Lockdown	5	Urban	1	0.009285714	16.46	10.37	68.27	0.01
2022	Lockdown	5	Urban	2	0.009285714	10.38	18.55	81.6	0.7
2022	Lockdown	5	Urban	3	0.009285714	12.68	12.12	73.28	0.03
2022	Lockdown	5	Rural	1	0.005	16.53	13.31	65.07	0.27
2022	Lockdown	5	Rural	2	0.005714286	19.89	17.27	71.46	0
2022	Lockdown	5	Rural	3	0.005	20.09	12.18	80.12	0
2022	Lockdown	10	Urban	1	0.005	17.37	28.59	69.4	0
2022	Lockdown	10	Urban	2	0.003571429	18.6	17.39	71.55	0
2022	Lockdown	10	Urban	3	0.003571429	3.4	15.6	81.14	2.21
2022	Lockdown	10	Rural	1	0.002857143	19.5	30.59	63.29	0
2022	Lockdown	10	Rural	2	0.002142857	18.37	17.82	70.22	0
2022	Lockdown	10	Rural	3	0.002142857	3	16.99	87.07	6.32
2023	Reopening	5	Urban	1	0.009285714	13.7	8.45	68.25	0
2023	Reopening	5	Urban	2	0.011428571	22.7	10.23	58.82	0.38
2023	Reopening	5	Urban	3	0.012857143	8.81	7.87	67.48	0.54
2023	Reopening	5	Rural	1	0.005	16.5	11.83	64.42	0
2023	Reopening	5	Rural	2	0.006428571	22.18	13.68	60.72	0
2023	Reopening	5	Rural	3	0.007857143	18.27	10.05	69.46	0
2023	Reopening	10	Urban	1	0.005714286	16.14	21.13	81.8	0.83
2023	Reopening	10	Urban	2	0.007857143	16.89	19.48	74.64	0
2023	Reopening	10	Urban	3	0.005	14.09	22.55	57.96	0
2023	Reopening	10	Rural	1	0.005714286	8.68	20.3	79.07	0.35
2023	Reopening	10	Rural	2	0.005	17.23	19.52	71.27	0
2023	Reopening	10	Rural	3	0.002142857	7.4	18.75	79.42	0.02
2024	Reopening	5	Urban	1	0.009285714	16.78	4.05	74.47	0
2024	Reopening	5	Urban	2	0.01	15.12	9.55	72.46	0.01
2024	Reopening	5	Urban	3	0.011428571	3.13	12.98	90.12	7.95
2024	Reopening	5	Rural	1	0.005714286	18.78	7.27	78.38	0.02
2024	Reopening	5	Rural	2	0.007857143	5.86	11.19	86.82	0.27
2024	Reopening	5	Rural	3	0.007142857	14.23	10.23	87.43	0.09
2024	Reopening	10	Urban	1	0.007857143	20.25	16.87	73.51	0
2024	Reopening	10	Urban	2	0.007142857	5.65	20.15	92.93	18.14
2024	Reopening	10	Urban	3	0.005	2.75	19.46	89.99	8.25
2024	Reopening	10	Rural	1	0.003571429	19.78	17.26	78.64	0.01
2024	Reopening	10	Rural	2	0.005	4.6	20.44	90.61	5.13
2024	Reopening	10	Rural	3	0.005	5.64	17.8	84.59	14.36
